# Supplementary material for: Novel N,N-Dimethyl-idarubicin Analogues Are Effective Cytotoxic Agents for ABCB1-Overexpressing, Doxorubicin-Resistant Cells
Source: J Med Chem. 2024 Aug 1;67(16):13802–12. doi: 10.1021/acs.jmedchem.4c00614 (PMC11345819; doi:10.1021/acs.jmedchem.4c00614)
Supplement: Supplementary file 2 — jm4c00614_si_001.csv [file jm4c00614_si_001.csv]

Compound number	SMILES	Formula	IC50 WT (�M)	IC50 ABCB1 (�M)	MW	#Heavy atoms	Fraction Csp3	#Rotatable bonds	#H-bond acceptors	#H-bond donors	Molar refractivity	TPSA	XLOGP3	LogS	GI absorption	BBB permeant	Pgp substrate	CYP1A2 inh	CYP2C19 inh	CYP2C9 inh	CYP2D6 inh	CYP3A4 inh	log Kp (cm/s)	Bioavailability Score
1	OCC(=O)[C@@]1(O)C[C@H](O[C@H]2C[C@H](N)[C@@H]([C@@H](O2)C)O)c2c(C1)c(O)c1c(c2O)C(=O)c2c(C1=O)cccc2OC	C27H29NO11	0,325	1,587	543,52	39	0,44	5	12	6	132,66	206,07	1,27	-3,46	Low	No	Yes	No	No	No	No	No	-8,71	0,17
2	OCC(=O)[C@@]1(O)C[C@H](O[C@H]2C[C@H](N)[C@H]([C@@H](O2)C)O)c2c(C1)c(O)c1c(c2O)C(=O)c2c(C1=O)cccc2OC	C27H29NO11	0,239	2,083	543,52	39	0,44	5	12	6	132,66	206,07	1,27	-3,46	Low	No	Yes	No	No	No	No	No	-8,71	0,17
3	COc1cccc2c1C(=O)c1c(C2=O)c(O)c2c(c1O)[C@@H](O[C@H]1C[C@H](N)[C@@H]([C@@H](O1)C)O)C[C@](C2)(O)C(=O)C	C27H29NO10	0,141	0,686	527,52	38	0,44	4	11	5	131,5	185,84	1,83	-4,04	Low	No	Yes	No	No	No	No	No	-8,22	0,17
4	COC(=O)[C@@H]1c2cc3c(c(c2[C@H](C[C@]1(O)CC)O[C@@H]1O[C@@H](C)[C@H]([C@H](C1)N(C)C)O[C@H]1C[C@H](O)[C@@H]([C@@H](O1)C)O[C@H]1CCC(=O)[C@@H](O1)C)O)C(=O)c1c(C3=O)cccc1O	C42H53NO15	0,031	0,077	811,87	58	0,62	10	16	4	203,51	217,05	3,8	-5,29	Low	No	Yes	No	No	No	No	No	-8,55	0,17
5	O[C@H]1[C@@H](N)C[C@@H](O[C@H]1C)O[C@H]1C[C@@](O)(Cc2c1c(O)c1c(c2O)C(=O)c2c(C1=O)cccc2)C(=O)C	C26H27NO9	0,027	0,041	497,49	36	0,42	3	10	5	125,01	176,61	1,86	-3,95	Low	No	Yes	No	No	No	No	No	-8,01	0,55
6	O[C@@H]1CO[C@H](C[C@@H]1O)O[C@H]1C[C@@](N)(Cc2c1c(O)c1c(c2O)C(=O)c2c(C1=O)cccc2)C(=O)C	C25H25NO9	7,696	8,068	483,47	35	0,4	3	10	5	120,2	176,61	0,92	-3,81	Low	No	Yes	No	No	No	No	No	-8,6	0,55
7	OCC(=O)[C@@]1(O)C[C@H](O[C@@H]2O[C@@H](C)[C@H]([C@H](C2)N(C)C)O)c2c(C1)c(O)c1c(c2O)C(=O)c2c(C1=O)cccc2OC	C29H33NO11	0,136	0,39	571,57	41	0,48	6	12	5	142,46	183,29	2,25	-3,9	Low	No	Yes	No	No	No	No	No	-8,19	0,17
8	OCC(=O)[C@@]1(O)C[C@H](O[C@@H]2O[C@@H](C)[C@@H]([C@H](C2)N(C)C)O)c2c(C1)c(O)c1c(c2O)C(=O)c2c(C1=O)cccc2OC	C29H33NO11	0,098	0,187	571,57	41	0,48	6	12	5	142,46	183,29	2,25	-3,9	Low	No	Yes	No	No	No	No	No	-8,19	0,17
9	COc1cccc2c1C(=O)c1c(C2=O)c(O)c2c(c1O)[C@@H](O[C@@H]1O[C@@H](C)[C@H]([C@H](C1)N(C)C)O)C[C@](C2)(O)C(=O)C	C29H33NO10	0,038	0,074	555,57	40	0,48	5	11	4	141,3	163,06	2,81	-4,47	Low	No	Yes	No	No	No	No	No	-7,69	0,17
10	COC(=O)[C@@H]1c2cc3c(c(c2[C@H](C[C@]1(O)CC)O[C@H]1C[C@H](N)[C@@H]([C@@H](O1)C)O[C@H]1C[C@H](O)[C@@H]([C@@H](O1)C)O[C@H]1CCC(=O)[C@@H](O1)C)O)C(=O)c1c(C3=O)cccc1O	C40H49NO15	3,324	20,905	783,81	56	0,6	9	16	5	193,7	239,83	2,82	-4,87	Low	No	Yes	No	No	No	No	No	-9,08	0,17
11	CN([C@H]1C[C@@H](O[C@H]([C@H]1O)C)O[C@H]1C[C@@](O)(Cc2c1c(O)c1c(c2O)C(=O)c2c(C1=O)cccc2)C(=O)C)C	C28H31NO9	0,078	0,091	525,55	38	0,46	4	10	4	134,81	153,83	2,84	-4,38	Low	No	Yes	No	No	No	No	No	-7,49	0,55
12	OCC(=O)[C@@]1(O)C[C@H](O[C@@H]2O[C@@H](C)[C@H]([C@H](C2)N2CCC2)O)c2c(C1)c(O)c1c(c2O)C(=O)c2c(C1=O)cccc2OC	C30H33NO11	0,379	2,087	583,58	42	0,5	6	12	5	149,07	183,29	2,23	-3,94	Low	No	No	No	No	No	No	No	-8,28	0,17
13	OCC(=O)[C@@]1(O)C[C@H](O[C@@H]2O[C@@H](C)[C@H]([C@H](C2)N2CCCC2)O)c2c(C1)c(O)c1c(c2O)C(=O)c2c(C1=O)cccc2OC	C31H35NO11	0,172	0,312	597,61	43	0,52	6	12	5	153,88	183,29	2,59	-4,2	Low	No	No	No	No	No	No	No	-8,11	0,17
14	OCC(=O)[C@@]1(O)C[C@H](O[C@@H]2O[C@@H](C)[C@H]([C@H](C2)N2CCCCC2)O)c2c(C1)c(O)c1c(c2O)C(=O)c2c(C1=O)cccc2OC	C32H37NO11	0,195	0,402	611,64	44	0,53	6	12	5	158,69	183,29	2,95	-4,46	Low	No	No	No	No	No	No	No	-7,94	0,17
15	OCC(=O)[C@@]1(O)C[C@H](O[C@@H]2O[C@@H](C)[C@H]([C@H](C2)N2CCOCC2)O)c2c(C1)c(O)c1c(c2O)C(=O)c2c(C1=O)cccc2OC	C31H35NO12	0,064	0,066	613,61	44	0,52	6	13	5	154,96	192,52	1,73	-3,92	Low	No	No	No	No	No	No	No	-8,81	0,17
16	[N-]=[N+]=N[C@H]1C[C@@H](O[C@H]([C@H]1O)C)O[C@H]1C[C@@](O)(Cc2c1c(O)c1c(c2O)C(=O)c2c(C1=O)c(OC)ccc2)C(=O)CO	C27H27N3O11	0,084	0,089	569,52	41	0,44	6	14	5	134,78	229,8	3,08	-3,93	Low	No	Yes	No	No	No	No	No	-7,59	0,17
17	OCC(=O)[C@@]1(O)C[C@H](O[C@H]2C[C@H](O)[C@@H]([C@@H](O2)C)O)c2c(C1)c(O)c1c(c2O)C(=O)c2c(C1=O)cccc2OC	C27H28O12	0,856	1,127	544,5	39	0,44	5	12	6	131,12	200,28	1,53	-3,25	Low	No	Yes	No	No	No	No	No	-8,54	0,17
18	OCC(=O)[C@@]1(O)C[C@H](O[C@H]2CC[C@@H]([C@@H](O2)C)O)c2c(C1)c(O)c1c(c2O)C(=O)c2c(C1=O)cccc2OC	C27H28O11	1,621	1,978	528,5	38	0,44	5	11	5	129,95	180,05	2,5	-4,07	Low	No	Yes	No	No	No	No	No	-7,75	0,17
19	COc1cccc2c1C(=O)c1c(C2=O)c(O)c2c(c1O)[C@@H](O[C@H]1C[C@H](N)[C@@H]([C@@H](O1)C)O)C[C@](C2)(O)CC	C27H31NO9	0,042	0,829	513,54	37	0,48	4	10	5	131,3	168,77	2,57	-4,51	Low	No	Yes	No	No	No	No	No	-7,61	0,55
20	COc1cccc2c1C(=O)c1c(C2=O)c(O)c2c(c1O)[C@@H](O[C@@H]1O[C@@H](C)[C@H]([C@H](C1)N(C)C)O)C[C@](C2)(O)CC	C29H35NO9	1,18	1,54	541,59	39	0,52	5	10	4	141,1	145,99	3,55	-4,95	Low	No	Yes	No	No	No	No	No	-7,08	0,55
21	OCC[C@@]1(O)C[C@H](O[C@H]2C[C@H](N)[C@@H]([C@@H](O2)C)O)c2c(C1)c(O)c1c(c2O)C(=O)c2c(C1=O)cccc2OC	C27H31NO10	1,788	19,82	529,54	38	0,48	5	11	6	132,46	189	1,9	-3,94	Low	No	Yes	No	No	No	No	No	-8,18	0,17
22	OCC[C@@]1(O)C[C@H](O[C@@H]2O[C@@H](C)[C@H]([C@H](C2)N(C)C)O)c2c(C1)c(O)c1c(c2O)C(=O)c2c(C1=O)cccc2OC	C29H35NO10	1,623	29,892	557,59	40	0,52	6	11	5	142,26	166,22	2,88	-4,37	Low	No	Yes	No	No	No	No	No	-7,66	0,17
23	COC(=O)[C@@H]1c2c([C@H](C[C@]1(O)CC)O[C@H]1C[C@H](N)[C@@H]([C@@H](O1)C)O)c(O)c1c(c2O)C(=O)c2c(C1=O)c(O)ccc2	C28H31NO11	5,32	5,413	557,55	40	0,46	5	12	6	137,73	206,07	2,28	-3,6	Low	No	Yes	No	No	No	No	No	-8,08	0,17
24	COC(=O)[C@@H]1c2c([C@H](C[C@]1(O)CC)O[C@@H]1O[C@@H](C)[C@H]([C@H](C1)N(C)C)O)c(O)c1c(c2O)C(=O)c2c(C1=O)c(O)ccc2	C30H35NO11	1,098	1,213	585,6	42	0,5	6	12	5	147,53	183,29	3,26	-4,04	Low	No	Yes	No	No	No	No	No	-7,56	0,17
25	N[C@H]1C[C@@H](O[C@H]([C@H]1O[C@H]1C[C@H](O)[C@@H]([C@@H](O1)C)O[C@H]1CCC(=O)[C@@H](O1)C)C)O[C@H]1C[C@@](O)(Cc2c1c(O)c1c(c2O)C(=O)c2c(C1=O)cccc2)C(=O)C	C38H45NO14	0,23	1,221	739,76	53	0,58	7	15	5	183	230,6	2,6	-4,64	Low	No	Yes	No	No	No	No	No	-8,97	0,17
26	CN([C@H]1C[C@@H](O[C@H]([C@H]1O[C@H]1C[C@H](O)[C@@H]([C@@H](O1)C)O[C@H]1CCC(=O)[C@@H](O1)C)C)O[C@H]1C[C@@](O)(Cc2c1c(O)c1c(c2O)C(=O)c2c(C1=O)cccc2)C(=O)C)C	C40H49NO14	0,019	0,032	767,82	55	0,6	8	15	4	192,81	207,82	3,07	-5,06	Low	No	Yes	No	No	No	No	No	-8,8	0,17
27	OCC(=O)[C@@]1(O)C[C@H](O[C@@H]2O[C@@H](C)[C@H]([C@H](C2)N(C)C)O[C@H]2C[C@H](O)[C@@H]([C@@H](O2)C)O)c2c(C1)c(O)c1c(c2O)C(=O)c2c(C1=O)cccc2OC	C35H43NO14	1,796	4,511	701,71	50	0,57	8	15	6	172,52	221,98	2,13	-4,2	Low	No	Yes	No	No	No	No	No	-8,13	0,17
28	COC(=O)[C@@H]1c2cc3c(c(c2[C@H](C[C@]1(O)CC)O[C@@H]1O[C@@H](C)[C@H]([C@H](C1)N(C)C)O[C@H]1C[C@H](O)[C@@H]([C@@H](O1)C)O)O)C(=O)c1c(C3=O)cccc1O	C36H45NO13	0,174	1,715	699,74	50	0,58	8	14	5	175,57	201,75	2,94	-4,63	Low	No	Yes	No	No	No	No	No	-7,6	0,17
29	OCC(=O)[C@@]1(O)C[C@H](O[C@H]2C[C@H](N)[C@@H]([C@@H](O2)C)O[C@H]2C[C@H](O)[C@@H]([C@@H](O2)C)O[C@H]2CCC(=O)[C@@H](O2)C)c2c(C1)c(O)c1c(c2O)C(=O)c2c(C1=O)cccc2OC	C39H47NO16	1,173	30,123	785,79	56	0,59	9	17	6	190,66	260,06	2,01	-3,05	Low	No	Yes	No	No	No	No	No	-9,59	0,17
30	OCC(=O)[C@@]1(O)C[C@H](O[C@@H]2O[C@@H](C)[C@H]([C@H](C2)N(C)C)O[C@H]2C[C@H](O)[C@@H]([C@@H](O2)C)O[C@H]2CCC(=O)[C@@H](O2)C)c2c(C1)c(O)c1c(c2O)C(=O)c2c(C1=O)cccc2OC	C41H51NO16	0,019	1	813,84	58	0,61	10	17	5	200,46	237,28	2,99	-3,78	Low	No	Yes	No	No	No	No	No	-9,01	0,17
31	OCC(=O)[C@@]1(O)C[C@H](O[C@H]2C[C@H](O)[C@@H]([C@@H](O2)C)N)c2c(C1)c(O)c1c(c2O)C(=O)c2c(C1=O)cccc2OC	C27H29NO11	0,381	1,588	543,52	39	0,44	5	12	6	132,66	206,07	1,27	-3,48	Low	No	Yes	No	No	No	No	No	-9,07	0,17
32	OCC(=O)[C@@]1(O)C[C@H](O[C@H]2C[C@H](O)[C@@H]([C@@H](O2)C)N(C)C)c2c(C1)c(O)c1c(c2O)C(=O)c2c(C1=O)cccc2OC	C29H33NO11	0,129	0,22	571,57	41	0,48	6	12	5	142,46	183,29	2,25	-4,21	Low	No	Yes	No	No	No	No	No	-8,48	0,17
33	O=C1C2=C(C(O)=C([C@@H](O[C@H]3C[C@@H](N)[C@H](O)[C@H](C)O3)C[C@](O)(C(CO)=O)C4)C4=C2O)C(C5=C(OC)C=CC=C51)=O	C27H29NO11	2,117	17,975	543,52	39	0,44	5	12	6	132,66	206,07	1,27	-4,13	Low	No	Yes	No	No	No	No	No	-9,67	0,17
34	O=C1C2=C(C(O)=C([C@@H](O[C@H]3C[C@@H](N(C)C)[C@H](O)[C@H](C)O3)C[C@](O)(C(CO)=O)C4)C4=C2O)C(C5=C(OC)C=CC=C51)=O	C29H33NO11	3,244	4,377	571,57	41	0,48	6	12	5	142,46	183,29	2,25	-4,56	Low	No	Yes	No	No	No	No	No	-9,14	0,17
35	O=C1C2=C(C(O)=C([C@@H](O[C@H]3C[C@@H](N)[C@@H](O)[C@H](C)O3)C[C@](O)(C(CO)=O)C4)C4=C2O)C(C5=C(OC)C=CC=C51)=O	C27H29NO11	2,206	11,423	543,52	39	0,44	5	12	6	132,66	206,07	1,27	-3,46	Low	No	Yes	No	No	No	No	No	-8.71	0,17
36	O=C1C2=C(C(O)=C([C@@H](O[C@H]3C[C@@H](N(C)C)[C@@H](O)[C@H](C)O3)C[C@](O)(C(CO)=O)C4)C4=C2O)C(C5=C(OC)C=CC=C51)=O	C29H33NO11	0,535	1,928	571,57	41	0,48	6	12	5	142,46	183,29	2,25	-3,9	Low	No	Yes	No	No	No	No	No	-8.19	0,17
S1	OC1=C(C(C(C(O)=C([C@@H](O[C@H]2C[C@H](N)[C@H](O)[C@H](C)O2)C[C@](O)(CC)[C@@H]3C(OC)=O)C3=C4)=C4C5=O)=O)C5=CC=C1	C28H31NO10	>10
S2	OC1=C(C(C(C(O)=C([C@@H](O[C@H]2C[C@H](N(C)C)[C@H](O)[C@H](C)O2)C[C@](O)(CC)[C@@H]3C(OC)=O)C3=C4)=C4C5=O)=O)C5=CC=C1	C33H39NO14	>10
S3	O=C1C2=C(C(O)=C([C@@H](O[C@H]3C[C@H](N)[C@H](O[C@H]4C[C@H](O)[C@H](O)[C@H](C)O4)[C@H](C)O3)C[C@](O)(C(CO)=O)C5)C5=C2O)C(C6=C(OC)C=CC=C61)=O	C33H39NO14	>10
S4	OC1=C(C(C(C(O)=C([C@@H](O[C@H]2C[C@H](N)[C@H](O[C@H]3C[C@H](O)[C@H](O)[C@H](C)O3)[C@H](C)O2)C[C@](O)(CC)[C@@H]4C(OC)=O)C4=C5)=C5C6=O)=O)C6=CC=C1	C34H41NO13	>10
